# Supplementary material for: Suicidal chemotaxis in bacteria
Source: Nat Commun. 2022 Dec 9;13:7608. doi: 10.1038/s41467-022-35311-4 (PMC9734745; doi:10.1038/s41467-022-35311-4)
Supplement: Supplementary file 9 — Source data [file 41467_2022_35311_MOESM9_ESM.xlsx]

## Sheet: Fig 1
Fig. 1B: Polar Histogram
Angle Bins (Radians)	Number of trajectory points
0.2618	5682
0.7854	5481
1.309	5379
1.8326	6032
2.3562	6167
2.8798	7816
3.4034	9595
3.927	12491
4.4506	13102
4.9742	11538
5.4978	9163
6.0214	7554
Fig. 1C: Polar Histogram
Angle Bins (Radians)	Number of trajectory points
0.2618	8658
0.7854	8247
1.309	7862
1.8326	8153
2.3562	8863
2.8798	9189
3.4034	8951
3.927	8609
4.4506	7798
4.9742	7532
5.4978	7843
6.0214	8295
Fig. 1D: Bias over time
	bias
t (h)	CMAX = 0.1X	1X	10X	100X	1000X
0.75	1.2379	1.031	1.2144	0.8347	0.7093
2.25	0.9448	1.3444	1.0508	1.1239	0.8684
3.75	1.0011	1.1339	1.1613	1.9429	1.0258
5.25	1.0958	1.1842	1.7854	1.6595	0.7631
6.75	0.8495	1.7335	2.1594	1.5679	1.0265
8.25	0.8498	2.4624	2.6667	1.6123	1.1591
9.75	0.9752	2.5862	3.1819	3.5005	1.5884
11.25	0.9596	2.5547	4.2581	2.9667	2.1509
12.75	0.9722	2.1641	3.5994	2.9359	2.744
14.25	0.9706	2.0946	3.631	2.6496	3.2872
Fig. 1E: Polar Histogram (Mitomycin C)
Angle Bins (Radians)	Number of trajectory points
0.2618	6402
0.7854	6699
1.309	5688
1.8326	6328
2.3562	6324
2.8798	7101
3.4034	10149
3.927	12193
4.4506	12466
4.9742	10007
5.4978	8877
6.0214	7766
Fig. 1E: Polar Histogram (Rifampicin)
Angle Bins (Radians)	Number of trajectory points
0.2618	6703
0.7854	5421
1.309	4465
1.8326	5073
2.3562	6792
2.8798	9803
3.4034	11793
3.927	11992
4.4506	11193
4.9742	9836
5.4978	8658
6.0214	8271
Fig. 1E: Polar Histogram (Streptomycin)
Angle Bins (Radians)	Number of trajectory points
0.2618	6949
0.7854	5597
1.309	5597
1.8326	5850
2.3562	6043
2.8798	7866
3.4034	9964
3.927	11578
4.4506	11980
4.9742	10730
5.4978	9538
6.0214	8308

## Sheet: Fig 2
Fig. 2A: Bias over time
	bias
t (h)	black line	blue line
1	0.726	0.7944
3	0.4531	0.3128
5	0.3129	0.3301
7	0.3126	1.1435
9	0.3356	2.7007
11	0.6601	3.3565
13	0.9607	2.4525
15	0.9747	2.475
Fig. 2B: Bias over time
	bias
t (h)	purple line	yellow line	green line	red line
1	1.0006	1.0062	1.38	0.9931
3	0.9956	1.0725	1.308	0.8948
5	0.6536	1.9026	1.8541	1.0092
7	0.4632	3.7432	4.1512	1.0608
9	0.7053	3.0239	4.9732	1.7705
11	na	4.7967	4.9385	4.0941
13	na	4.7892	3.3722	5.0659
Fig. 2G: Bias over time
	bias binned by gradient, low to high
t (h)	1	2	3	4	5	6
2.4979	1.0947	0.9807	1.0303	1.0118	0.7878	0.9519
7.4938	1.0786	1.0566	1.1083	1.1619	1.0607	1.0359
12.4896	1.0235	1.0495	1.2534	1.3836	1.4992	1.8519
17.4854	0.9859	1.0852	1.3489	1.4702	1.547	1.7149

## Sheet: Fig 3
Fig. 3G: Fraction of surface coverage over time
Position A		Position B (rep1)		Position B (rep2)		Position C
t (h)	fraction	t (h)	fraction	t (h)	fraction	t (h)	fraction
25	0.0791	25	0.0085	25	0.0115	25	3.65e-05
26	0.0764	26	0.0117	26	0.0131	26	2.846e-05
27	0.0729	27	0.0111	27	0.0127	27	2.534e-05
28	0.0697	28	0.011	28	0.0129	28	2.153e-05
29	0.0665	29	0.0107	29	0.0118	29	2.076e-05
30	0.0641	30	0.0088	30	0.0109	30	1.926e-05
31	0.0618	31	0.0075	31	0.0103	31	1.839e-05
32	0.0602	32	0.0066	32	0.0103	32	1.71e-05
33	0.059	33	0.006	33	0.0095	33	1.671e-05
34	0.0583	34	0.0053	34	0.0101	34	1.517e-05
35	0.0576	35	0.0046	35	0.0102	35	1.539e-05
36	0.0574	36	0.0045	36	0.0104	36	1.46e-05
37	0.057	37	0.0046	37	0.0101	37	1.393e-05
38	0.0564	38	0.0044	38	0.0104	38	1.307e-05
39	0.0556	39	0.0046	39	0.0103	39	1.242e-05
40	0.0548	40	0.0045	40	0.0099	40	1.172e-05
41	0.0539	41	0.0046	41	0.0097	41	1.145e-05
42	0.0534	42	0.0047	42	0.0097	42	1.121e-05
43	0.0543	43	0.0047	43	0.0092	43	1.067e-05
44	0.0557	44	0.0044	44	0.0091	44	1.031e-05
45	0.0606	45	0.0043	45	0.0092	45	9.98e-06
46	0.067	46	0.0044	46	0.0093	46	9.74e-06
47	0.0776	47	0.0042	47	0.0093	47	9.37e-06
48	0.0894	48	0.004	48	0.0095	48	9.27e-06
49	0.1029	49	0.004	49	0.0091	49	9.4e-06
50	0.1151	50	0.004	50	0.0094	50	8.89e-06
51	0.126	51	0.0038	51	0.0095	51	8.55e-06
52	0.1328	52	0.0041	52	0.0093	52	8.32e-06
53	0.1378	53	0.0047	53	0.0093	53	7.97e-06
54	0.1415	54	0.0051	54	0.0097	54	7.64e-06
55	0.1444	55	0.005	55	0.009	55	7.39e-06
56	0.1477	56	0.0047	56	0.0089	56	7.37e-06
57	0.1534	57	0.0044	57	0.009	57	7.31e-06
		58	0.004	58	0.0089	58	7.4e-06
		59	0.0039	59	0.0085	59	6.84e-06
		60	0.004	60	0.0085	60	6.42e-06
		61	0.0043	61	0.0085	61	6.02e-06
		62	0.0042	62	0.0088	62	6.21e-06
		63	0.0046	63	0.0086	63	5.98e-06
		64	0.0045	64	0.0082	64	7.53e-06
		65	0.0044	65	0.0081
		66	0.0044	66	0.0077
		67	0.0046	67	0.0075
		68	0.004	68	0.0078
		69	0.0033	69	0.0079
		70	0.0034	70	0.0083
		71	0.0034	71	0.0082
		72	0.0031	72	0.0076
		73	0.004	73	0.008

## Sheet: Fig 4
Fig. S4A: OD measurements
Nutrient-only control	Nutrients + Strain 7 Sup	Nutrients + PA14 Sup
0.84	0.14	0.83
0.83	0.15	0.83
0.89	0.15	0.84
0.84	0.15	0.83
0.85	0.16	0.85
0.84	0.17	0.85
0.85	0.16	0.84
0.84	0.17	0.85
Fig. 4A: Bias over time
	bias
t (h)	Strain 7 sup gradient	PA14 sup gradient
1	0.5886	0.807
3	2.0774	1.217
5	5.1949	1.7735
7	4.3669	1.2228
9	4.3191	0.897
11	3.0686	1.2428
13	3.7357	0.842
15	4.6437	0.9824
17	3.9976	1.0113
Fig. 4C:
	number of pyocin expressing cells
	moving UP gradient	moving DOWN gradient
Cipro Gradient	151	75
Strain 7 Sup Gradient	110	75
PA14 Sup Gradient	108	99
Fig. 4D,E,F:
	prop. of pyocin expressing cells
y (um)	Cipro Gradient (Fig. 4D)	Strain 7 Sup Gradient (Fig. 4E)	PA14 Sup Gradient (Fig. 4F)
-167.5	-0.0006	0.0117	0.0058
-164.216	0.0009	0.0127	0.0053
-160.931	0.0023	0.0207	0.0069
-157.647	0.0036	0.0275	0.0086
-154.363	0.0048	0.029	0.008
-151.078	0.0056	0.0328	0.0079
-147.794	0.0055	0.0341	0.01
-144.51	0.0047	0.0331	0.0144
-141.226	0.004	0.0321	0.0162
-137.941	0.0037	0.0285	0.019
-134.657	0.0034	0.0334	0.0215
-131.373	0.0029	0.035	0.0203
-128.088	0.0026	0.0356	0.0202
-124.804	0.0024	0.0344	0.0191
-121.52	0.0024	0.0319	0.0185
-118.235	0.0037	0.0352	0.017
-114.951	0.0068	0.0376	0.013
-111.667	0.0112	0.04	0.0111
-108.382	0.015	0.0456	0.0093
-105.098	0.0183	0.0439	0.0073
-101.814	0.0206	0.0412	0.0097
-98.5294	0.0204	0.0378	0.0116
-95.2451	0.0179	0.0367	0.0148
-91.9608	0.0158	0.0403	0.0164
-88.6765	0.0145	0.0411	0.0154
-85.3922	0.0146	0.0458	0.0147
-82.1078	0.0163	0.0472	0.015
-78.8235	0.0196	0.0423	0.0159
-75.5392	0.0245	0.0387	0.0157
-72.2549	0.0313	0.0379	0.0142
-68.9706	0.0384	0.0412	0.0133
-65.6863	0.0437	0.0463	0.0122
-62.402	0.047	0.046	0.0138
-59.1176	0.051	0.0453	0.0155
-55.8333	0.0581	0.0463	0.0175
-52.549	0.065	0.0515	0.0174
-49.2647	0.0721	0.0581	0.0147
-45.9804	0.081	0.0604	0.0136
-42.6961	0.0879	0.0641	0.0126
-39.4118	0.09	0.0713	0.0115
-36.1275	0.0904	0.0712	0.0095
-32.8431	0.0911	0.0708	0.0081
-29.5588	0.09	0.0731	0.0075
-26.2745	0.0876	0.0715	0.0057
-22.9902	0.0889	0.0661	0.0058
-19.7059	0.0928	0.0582	0.0059
-16.4216	0.091	0.0538	0.0058
-13.1373	0.0844	0.0477	0.0075
-9.8529	0.0787	0.0373	0.01
-6.5686	0.075	0.0324	0.0135
-3.2843	0.0699	0.0288	0.0148
0	0.0624	0.0247	0.0156
3.2843	0.0562	0.0178	0.017
6.5686	0.0521	0.0135	0.0179
9.8529	0.0467	0.0133	0.0251
13.1373	0.0393	0.0127	0.0291
16.4216	0.0321	0.0116	0.03
19.7059	0.0262	0.0108	0.0295
22.9902	0.0222	0.0101	0.0272
26.2745	0.0188	0.0097	0.026
29.5588	0.0156	0.0058	0.0259
32.8431	0.0132	0.0052	0.0253
36.1275	0.0115	0.0051	0.0237
39.4118	0.0096	0.0054	0.0167
42.6961	0.0082	0.006	0.0124
45.9804	0.0081	0.0061	0.01
49.2647	0.0086	0.007	0.0084
52.549	0.0087	0.008	0.0079
55.8333	0.0085	0.008	0.007
59.1176	0.0078	0.009	0.0061
62.402	0.0063	0.0107	0.0071
65.6863	0.004	0.0116	0.0084
68.9706	0.0017	0.0124	0.0094
72.2549	0.0004	0.015	0.012
75.5392	0	0.0155	0.0148
78.8235	0	0.0153	0.0166
82.1078	0	0.0146	0.0163
85.3922	0.0003	0.013	0.0159
88.6765	0.0011	0.0128	0.0153
91.9608	0.0018	0.0124	0.0162
95.2451	0.0021	0.0124	0.0151
98.5294	0.0022	0.0147	0.0144
101.814	0.0021	0.0118	0.0126
105.098	0.0018	0.0143	0.0108
108.382	0.0011	0.0168	0.0096
111.667	0.0003	0.0156	0.0091
114.951	0	0.0199	0.0086
118.235	0	0.0222	0.0082
121.52	0	0.0238	0.005
124.804	0	0.025	0.0041
128.088	0	0.0255	0.0049
131.373	0	0.025	0.0048
134.657	0	0.0211	0.0048
137.941	0	0.0176	0.0038
141.226	0	0.0176	0.0038
144.51	0	0.0133	0.0038
147.794	0	0.0102	0.0038
151.078	0	0.0074	0.0038
154.363	0	0.0112	0.0038
157.647	0	0.0081	0.0016
160.931	0	0.0113	0
164.216	0	0.0188	0
167.5	0	0.0565	0

## Sheet: Fig S1
Fig. S1: OD
[CIP] (ug per ml)	OD	Standard Error		[MITO] (ug per ml)	OD	Standard Error		[RIFAMP] (ug per ml)	OD	Standard Error		[STREP] (ug per ml)	OD	Standard Error
0	0.9011	0.0017		0	0.9011	0.0017		0	0.886	0.0027		0	0.886	0.0027
0.05	0.1799	0.0019		0.5	0.1813	0.0024		2.5	0.392	0.0072		0.5	0.1868	0.0032
0.1	0.0717	0.001		1	0.1199	0.0018		5	0.1125	0.001		1	0.0754	0.0028
0.2	0.072	0.0009		2	0.0859	0.0009		10	0.0897	0.0009		1.5	0.0678	0.0026
0.4	0.0809	0.001		4	0.0821	0.0011		20	0.093	0.0014		3	0.0678	0.0026
control	0.0823	0.0011		control	0.0823	0.0011		control	0.0956	0.0013		control	0.0823	0.0011

## Sheet: Fig S2
Fig. S2: Bias over time
	bias
t (h)	CMAX = 0.1X	1X	10X	100X	1000X
1	1.3254	2.1697	1.9153	1.0556	0.911
3	0.9827	0.9717	1.0798	1.0048	1.1189
5	0.9051	1.1175	1.0246	1.0493	1.4591
7	0.6009	1.0253	3.1651	1.4982	1.6855
9	0.662	1.9111	4.3988	2.5251	2.1302
11	0.6348	1.0704	4.5875	3.2367	2.46
13	0.9193	1.8249	2.9633	4.4518	3.1606

## Sheet: Fig S4
Fig. S4: Bias over time
bias
t (h)	PAK (Rep 1)	t (h)	PAK (Rep 2)	t (h)	PA14 (Rep 1)	t (h)	PA14 (Rep 2)
1.25	1.5774	1	1.1868	1	1.1786	1.25	1.0518
3.75	0.5502	3	1.8766	3	4.7422	3.75	2.8971
6.25	2.8293	5	3.0621	5	4.2107	6.25	3.1062
8.75	6.2841	7	6.2701	7	2.853	8.75	2.2728
11.25	4.7491	9	4.1739			11.25	2.0881
13.75	2.7922	11	3.0534

## Sheet: Fig S5
Fig. S5: Polar Histogram (Mitomycin C)
Angle Bins (Radians)	Number of trajectory points
0.2618	6812
0.7854	4972
1.309	4625
1.8326	5147
2.3562	6603
2.8798	7017
3.4034	9824
3.927	11865
4.4506	13148
4.9742	11653
5.4978	9619
6.0214	8715
Fig. S5: Polar Histogram (Rifampicin)
Angle Bins (Radians)	Number of trajectory points
0.2618	6299
0.7854	5330
1.309	5360
1.8326	5813
2.3562	6770
2.8798	8848
3.4034	9917
3.927	11613
4.4506	12254
4.9742	10912
5.4978	9545
6.0214	7339
Fig. S5: Polar Histogram (Streptomycin)
Angle Bins (Radians)	Number of trajectory points
0.2618	6274
0.7854	5460
1.309	5320
1.8326	5505
2.3562	6050
2.8798	7857
3.4034	9669
3.927	12430
4.4506	12477
4.9742	11713
5.4978	9865
6.0214	7380

## Sheet: Fig S6
Fig. S6: Bias over time
	bias
t (h)	Mitomycin C	Rifampicin	Streptomycin
1	0.4558	1.4005	0.9802
3	0.4741	1.174	0.5978
5	2.1781	1.7261	1.6004
7	2.8489	1.9438	1.0631
9	4.3594	2.0118	0.8736
11	2.172	2.4364	1.0234
13	1.6058	2.3806	1.8591
15	2.1663	2.4723	3.5375
17	3.7013	2.0025	4.4486

## Sheet: Fig S8
Fig. S8: Polar Histogram
Angle Bins (Radians)	Number of trajectory points
0.2618	6519
0.7854	6329
1.309	6448
1.8326	7692
2.3562	8767
2.8798	9560
3.4034	11403
3.927	11054
4.4506	10091
4.9742	8092
5.4978	7672
6.0214	6373

[truncated: 7 more sheets: Fig S9, Fig S10, Fig S12, Fig S13, Fig S15, Fig S17, Fig S19]
